# Supplementary material for: Intra-Observer and Inter-Observer Variability of Intraocular Lens Measurements Using an Interferometry Metrology Device
Source: Diagnostics (Basel). 2024 Jan 19;14(2):216. doi: 10.3390/diagnostics14020216 (PMC10813881; doi:10.3390/diagnostics14020216)
Supplement: Supplementary file 1 [file diagnostics-14-00216-s001.zip]

Archive with 1 entries (1 files):
- diagnostics-2717751-supplementary.pdf
